# Supplementary material for: A widely employed germ cell marker is an ancient disordered protein with reproductive functions in diverse eukaryotes
Source: eLife. 2016 Oct 8;5:e19993. doi: 10.7554/eLife.19993 (PMC5098910; doi:10.7554/eLife.19993)
Supplement: Figure 1—source data 1. — DOI: http://dx.doi.org/10.7554/eLife.19993.004 [file elife-19993-fig1-data1.xlsx]

## Sheet: Result Summary
Figure 1- source data 1 (Sheet 1-Mass Spec Result Summary)
Immunoprecipitation	% Coverage	Exclusive Unique Peptides* (# of different amino acid sequences that are associated only with this protein.)	Exclusive Unique Spectra* (# of unique spectra associated only with this protein.)	Total Spectra* (Total # of spectra associated with this protein including those shared with other proteins.)
anti-GCNA1	(257/507aa) 51%	26	46	64
anti-TRA98	(123/507aa) 24%	14	20	90
*Terminology as in Scaffold4 from Proteome Software

## Sheet: anti-GCNA1 IP
Figure 1- source data 1 (Sheet 2- Anti-GCNA1 IP)							Figure 1- source data 1 (Sheet 2- Anti-GCNA1 IP)							Figure 1- source data 1 (Sheet 2- Anti-GCNA1 IP)
Rat IgM Control IP
No GCNA peptides detected
anti-GCNA1 IP
	Protein identification probability	Protein % of total spectra	# of unique peptides	# of unique spectra	# of total spectra	Spectrum name		Peptide sequence	Previous amino acid	Next amino acid	Peptide identification probability	SEQUEST XCorr score	SEQUEST DCn score		Modifications identified by spectrum	Actual peptide mass (AMU)	Spectrum charge	Actual minus calculated peptide mass (AMU)	Actual minus calculated peptide mass (PPM)	Peptide start index	Peptide stop index
1	1	0.000502	3	3	3	130214_06_7michelle-G9-3164-2426_2426	1	AAYLLAQQR	R	K	0.997	3.19	0.196	1		1033.1	2	0.53	510	385	393
2	1	0.000502	3	3	3	130214_06_7michelle-G9-2665-2116_2116	2	FICMSSSKPR	R	R	0.997	1.98	0.415	2	Carbamidomethyl (+57)	1212.24	2	0.66	540	401	410
3	1	0.000502	3	3	3	130214_06_7michelle-G9-2033-1713_1713	3	RADPQDGADPQDGADPQDR	R	A	0.997	4.68	0.441	3		2023.68	3	0.82	410	415	433
4	1	0.0085	24	43	50	130214_04_7michelle-G7-6086-4254_4254	4	AAYLLAQQR	R	K	0.971	2.24	0.248	4		1034.26	2	1.7	1600	385	393
5	1	0.0085	24	43	50	130214_04_7michelle-G7-3117-2429_2429	5	AAYLLAQQR	R	K	0.997	2.91	0.354	5		1032.58	1	0.011	11	385	393
6	1	0.0085	24	43	50	130214_04_7michelle-G7-3097-2417_2417	6	AAYLLAQQR	R	K	0.997	3.44	0.391	6		1033	2	0.43	410	385	393
7	1	0.0085	24	43	50	130214_04_7michelle-G7-2123-1809_1809	7	ADPQDGADPQDGADPQDR	R	A	0.997	2.87	0.437	7		1867.48	3	0.72	380	416	433
8	1	0.0085	24	43	50	130214_04_7michelle-G7-2106-1800_1800	8	ADPQDGADPQDGADPQDR	R	A	0.997	4.35	0.509	8		1868.37	2	1.6	860	416	433
9	1	0.0085	24	43	50	130214_04_7michelle-G7-2664-2149_2149	9	ADPQDLADPQDR	R	G	0.997	2.83	0.383	9		1339.97	2	0.37	270	434	445
10	1	0.0085	24	43	50	130214_04_7michelle-G7-3953-2940_2940	10	ADPQDLADPQDRGDSQDMPSLPGTSDEPIPSGQPVCPR	R	K	0.997	5.48	0.535	10	Carbamidomethyl (+57)	4046.35	3	1.5	380	434	471
11	1	0.0085	24	43	50	130214_04_7michelle-G7-3645-2753_2753	11	ADPQDLADPQDRGDSQDMPSLPGTSDEPIPSGQPVCPR	R	K	0.997	5.31	0.566	11	Oxidation (+16), Carbamidomethyl (+57)	4062.89	3	2.1	510	434	471
12	1	0.0085	24	43	50	130214_04_7michelle-G7-2799-2232_2232	12	FICMSSSK	R	P	0.997	2.31	0.38	12	Carbamidomethyl (+57)	959	2	0.57	600	401	408
13	1	0.0085	24	43	50	130214_04_7michelle-G7-3520-2677_2677	13	GDSQDMPSLPGTSDEPIPSGQPVCPR	R	K	0.997	3.27	0.414	13	Oxidation (+16), Carbamidomethyl (+57)	2739.97	3	0.75	270	446	471
14	1	0.0085	24	43	50	130214_04_7michelle-G7-3894-2904_2904	14	GDSQDMPSLPGTSDEPIPSGQPVCPR	R	K	0.997	4.26	0.567	14	Carbamidomethyl (+57)	2724.76	2	1.5	570	446	471
15	1	0.0085	24	43	50	130214_04_7michelle-G7-3877-2893_2893	15	GDSQDMPSLPGTSDEPIPSGQPVCPR	R	K	0.997	3.13	0.554	15	Carbamidomethyl (+57)	2722.89	3	-0.32	-120	446	471
16	1	0.0085	24	43	50	130214_04_7michelle-G7-4519-3281_3281	16	GEMETEAAMGEVETEAAMGEPEQEITAEEAK	K	K	0.997	6.8	0.706	16		3297.16	3	0.77	230	351	381
17	1	0.0085	24	43	50	130214_04_7michelle-G7-1229-1116_1116	17	GEMETEAKGEPESEAK	K	G	0.997	2.7	0.308	17	Oxidation (+16)	1737.18	3	0.44	250	246	261
18	1	0.0085	24	43	50	130214_04_7michelle-G7-2089-1789_1789	18	GEMETEAKGEPESEAK	K	G	0.997	3.02	0.402	18		1722.11	3	1.4	790	246	261
19	1	0.0085	24	43	50	130214_04_7michelle-G7-2051-1766_1766	19	GEMETEAKGEPESEAK	K	G	0.997	4.47	0.456	19		1722.3	2	1.6	900	246	261
20	1	0.0085	24	43	50	130214_04_7michelle-G7-2001-1733_1733	20	GEMETEAKGESESEAK	K	G	0.997	2.85	0.296	20		1712.06	3	1.3	780	214	229
21	1	0.0085	24	43	50	130214_04_7michelle-G7-1207-1103_1103	21	GEMETEAKGESESEAK	K	G	0.997	3.18	0.423	21	Oxidation (+16)	1727.7	3	0.98	570	214	229
22	1	0.0085	24	43	50	130214_04_7michelle-G7-2008-1737_1737	22	GEMETEAKGESESEAK	K	G	0.997	4.45	0.528	22		1712.57	2	1.8	1100	214	229
23	1	0.0085	24	43	50	130214_04_7michelle-G7-2251-1891_1891	23	GEMETEAKGESESEAKGEMETEAK	K	G	0.997	4.35	0.367	23	Oxidation (+16)	2603.44	3	1.3	520	214	237
24	1	0.0085	24	43	50	130214_04_7michelle-G7-2572-2090_2090	24	GEMETEAKGESESEAKGEMETEAK	K	G	0.997	6.29	0.529	24		2588.22	3	2.1	820	214	237
25	1	0.0085	24	43	50	130214_04_7michelle-G7-1275-1146_1146	25	GEPESEAKGEMETEAK	K	G	0.997	3.63	0.52	25	Oxidation (+16)	1736.49	2	-0.26	-150	254	269
26	1	0.0085	24	43	50	130214_04_7michelle-G7-2360-1959_1959	26	GEPESEAKGEMETEAK	K	G	0.997	4.16	0.532	26		1720.61	2	-0.13	-77	254	269
27	1	0.0085	24	43	50	130214_04_7michelle-G7-2555-2079_2079	27	GEPESEAKGEMETEAKGEPESEAK	K	G	0.997	4.36	0.514	27		2549.45	3	1.3	520	254	277
28	1	0.0085	24	43	50	130214_04_7michelle-G7-1754-1579_1579	28	GEPESEAKGEPESEAK	K	G	0.997	2.42	0.332	28		1674.42	3	1.7	1000	182	197
29	1	0.0085	24	43	50	130214_04_7michelle-G7-1822-1622_1622	29	GEPESEAKGEPESEAK	K	G	0.997	3.28	0.388	29		1673.35	2	0.61	360	182	197
30	1	0.0085	24	43	50	130214_04_7michelle-G7-1261-1136_1136	30	GEPESEAKGEPESEAK	K	G	0.997	4.05	0.552	30		1673.37	2	0.63	380	182	197
31	1	0.0085	24	43	50	130214_04_7michelle-G7-2131-1814_1814	31	GEPESEAKGEPESEAKGESESEAK	K	G	0.997	2.81	0.245	31		2490.25	3	0.16	65	190	213
32	1	0.0085	24	43	50	130214_04_7michelle-G7-1238-1122_1122	32	GEPESEAKGESESEAK	K	G	0.997	1.46	0.367	32		1663.61	3	0.89	530	198	213
33	1	0.0085	24	43	50	130214_04_7michelle-G7-1241-1124_1124	33	GEPESEAKGESESEAK	K	G	0.997	4	0.569	33		1663.1	2	0.38	230	198	213
34	1	0.0085	24	43	50	130214_04_7michelle-G7-1208-1104_1104	34	GESESEAKGEMETEAK	K	G	0.987	3.46	0.171	34	Oxidation (+16)	1728.31	2	1.6	920	206	221
35	1	0.0085	24	43	50	130214_04_7michelle-G7-2163-1836_1836	35	GESESEAKGEMETEAK	K	G	0.997	2.94	0.34	35		1711.3	3	0.57	330	206	221
36	1	0.0085	24	43	50	130214_04_7michelle-G7-2171-1842_1842	36	GESESEAKGEMETEAK	K	G	0.997	4.12	0.521	36		1712.38	2	1.7	970	206	221
37	1	0.0085	24	43	50	130214_04_7michelle-G7-2409-1989_1989	37	GESESEAKGEMETEAKGEPESEAK	K	G	0.997	5.22	0.523	37		2538.79	3	0.7	280	238	261
38	1	0.0085	24	43	50	130214_04_7michelle-G7-1968-1712_1712	38	GESESEAKGEMETEAKGESESEAK	K	G	0.997	4.48	0.497	38	Oxidation (+16)	2546.97	3	2.9	1100	206	229
39	1	0.0085	24	43	50	130214_04_7michelle-G7-2431-2003_2003	39	GESESEAKGEMETEAKGESESEAK	K	G	0.997	4.69	0.444	39		2528.71	3	0.64	250	206	229
40	1	0.0085	24	43	50	130214_04_7michelle-G7-5432-3834_3834	40	LPLIVIDDDDDGSPDLK	K	N	0.997	4.28	0.42	40		1840.34	2	1.4	770	105	121
41	1	0.0085	24	43	50	130214_04_7michelle-G7-4668-3371_3371	41	LPLIVIDDDDDGSPDLK	K	N	0.997	5.83	0.402	41		1840.41	2	1.5	810	105	121
42	1	0.0085	24	43	50	130214_04_7michelle-G7-4781-3439_3439	42	LPLIVIDDDDDGSPDLK	K	N	0.997	5.61	0.419	42		1839.49	2	0.58	310	105	121
43	1	0.0085	24	43	50	130214_04_7michelle-G7-4888-3504_3504	43	LPLIVIDDDDDGSPDLK	K	N	0.997	5.56	0.432	43		1839.68	2	0.76	410	105	121
44	1	0.0085	24	43	50	130214_04_7michelle-G7-5583-3927_3927	44	LPLIVIDDDDDGSPDLK	K	N	0.997	4.74	0.541	44		1840.13	2	1.2	660	105	121
45	1	0.0085	24	43	50	130214_04_7michelle-G7-4326-3164_3164	45	LPLIVIDDDDDGSPDLKNTK	K	Q	0.997	5.22	0.529	45		2184.35	3	2.2	1000	105	124
46	1	0.0085	24	43	50	130214_04_7michelle-G7-2306-1926_1926	46	QKSDEPQMSVLEK	K	E	0.987	2.86	0.177	46	Oxidation (+16)	1535.2	3	1.5	950	125	137
47	1	0.0085	24	43	50	130214_04_7michelle-G7-3000-2355_2355	47	QKSDEPQMSVLEK	K	E	0.997	3.14	0.332	47		1518.76	3	1	670	125	137
	Protein identification probability	Protein % of total spectra	# of unique peptides	# of unique spectra	# of total spectra	Spectrum name		Peptide sequence	Previous amino acid	Next amino acid	Peptide identification probability	SEQUEST XCorr score	SEQUEST DCn score		Modifications identified by spectrum	Actual peptide mass (AMU)	Spectrum charge	Actual minus calculated peptide mass (AMU)	Actual minus calculated peptide mass (PPM)	Peptide start index	Peptide stop index
48	1	0.0085	24	43	50	130214_04_7michelle-G7-3005-2359_2359	48	QKSDEPQMSVLEK	K	E	0.997	3.16	0.431	48		1517.78	2	0.037	24	125	137
49	1	0.0085	24	43	50	130214_04_7michelle-G7-1318-1172_1172	49	RADPQDGADPQDGADPQDR	R	A	0.997	2.21	0.272	49		2022.55	3	-0.32	-160	415	433
50	1	0.0085	24	43	50	130214_04_7michelle-G7-1905-1674_1674	50	RADPQDGADPQDGADPQDR	R	A	0.997	3.69	0.408	50		2023.39	2	0.53	260	415	433
51	1	0.0085	24	43	50	130214_04_7michelle-G7-1870-1651_1651	51	RADPQDGADPQDGADPQDR	R	A	0.997	5.39	0.483	51		2023.56	3	0.69	340	415	433
52	1	0.0085	24	43	50	130214_04_7michelle-G7-2830-2250_2250	52	RADPQDGADPQDGADPQDRADPQDLADPQDR	R	G	0.997	4.38	0.369	52		3346.05	3	1.6	480	415	445
53	1	0.0085	24	43	50	130214_04_7michelle-G7-3290-2537_2537	53	SDEPQMSVLEK	K	E	0.997	3.42	0.424	53		1261.74	2	0.16	120	127	137
54	0.998	0.000334	2	2	2	130214_01_7michelle-G4-4704-3358_3358	54	LPLIVIDDDDDGSPDLK	K	N	0.997	3.09	0.476	54		1841.29	2	2.4	1300	105	121
55	0.998	0.000334	2	2	2	130214_01_7michelle-G4-2009-1721_1721	55	RADPQDGADPQDGADPQDR	R	A	0.997	3.69	0.303	55		2024.32	3	1.5	720	415	433
56	0.998	0.000511	2	2	3	130214_03_7michelle-G6-1236-1102_1102	56	GESESEAKGEMETEAK	K	G	0.995	2.13	0.26	56	Oxidation (+16)	1726.99	3	0.27	150	206	221
57	0.998	0.000511	2	2	3	130214_03_7michelle-G6-1849-1631_1631	57	RADPQDGADPQDGADPQDR	R	A	0.947	2.55	0.202	57		2023.56	3	0.7	350	415	433
58	0.998	0.000511	2	2	3	130214_03_7michelle-G6-1953-1697_1697	58	RADPQDGADPQDGADPQDR	R	A	0.997	5.35	0.435	58		2023.69	3	0.82	410	415	433
59	1	0.000478	3	3	3	130214_05_7michelle-G8-3329-2507_2507	59	AAYLLAQQR	R	K	0.995	2.5	0.204	59		1033.06	2	0.49	470	385	393
60	1	0.000478	3	3	3	130214_05_7michelle-G8-5023-3546_3546	60	LPLIVIDDDDDGSPDLK	K	N	0.997	4.65	0.403	60		1841.31	2	2.4	1300	105	121
61	1	0.000478	3	3	3	130214_05_7michelle-G8-2049-1702_1702	61	RADPQDGADPQDGADPQDR	R	A	0.959	2.72	0.174	61		2023.95	3	1.1	540	415	433
62	1	0.000504	3	3	3	130214_02_7michelle-G5-3139-2379_2379	62	AAYLLAQQR	R	K	0.997	2.56	0.27	62		1033.08	2	0.51	490	385	393
63	1	0.000504	3	3	3	130214_02_7michelle-G5-3645-2688_2688	63	QRKASCVVISESDSDNTSDEK	K	N	0.995	2.82	0.212	63	Carbamidomethyl (+57)	2355.03	3	0.97	410	61	81
64	1	0.000504	3	3	3	130214_02_7michelle-G5-2030-1697_1697	64	RADPQDGADPQDGADPQDR	R	A	0.997	4.86	0.408	64		2023.32	3	0.46	230	415	433

## Sheet: anti-TRA98 IP
Figure 1- source data 1 (Sheet 3- Anti-TRA98 IP)							Figure 1- source data 1 (Sheet 3- Anti-TRA98 IP)							Figure 1- source data 1 (Sheet 3- Anti-TRA98 IP)
Rat IgG Control IP
No GCNA peptides identified
anti-TRA98 IP
	Protein identification probability	Protein % of total spectra	# of unique peptides	# of unique spectra	# of total spectra	Spectrum name		Peptide sequence	Previous amino acid	Next amino acid	Peptide identification probability	SEQUEST XCorr score	SEQUEST DCn score		Modifications identified by spectrum	Actual peptide mass (AMU)	Spectrum charge	Actual minus calculated peptide mass (AMU)	Actual minus calculated peptide mass (PPM)	Peptide start index	Peptide stop index
1	1	0.00909	14	20	65	orb130728_47_11michelle-W4-2960-3371_3371	1	AAYLLAQQR	R	K	0.997	3.13	0.358	1		1032.57	1	-0.0036	-3.5	385	393
2	1	0.00909	14	20	65	orb130728_47_11michelle-W4-3092-3501_3501	2	AAYLLAQQR	R	K	0.997	2.85	0.38	2		1032.57	2	0.00045	0.43	385	393
3	1	0.00909	14	20	65	orb130728_47_11michelle-W4-2914-3327_3327	3	AAYLLAQQR	R	K	0.997	3.23	0.347	3		1032.57	2	-0.0019	-1.8	385	393
4	1	0.00909	14	20	65	orb130728_47_11michelle-W4-3196-3600_3600	4	AAYLLAQQR	R	K	0.997	3.33	0.392	4		1032.57	2	-0.00065	-0.63	385	393
5	1	0.00909	14	20	65	orb130728_47_11michelle-W4-2918-3332_3332	5	AAYLLAQQR	R	K	0.997	3.6	0.368	5		1032.57	2	-0.0017	-1.7	385	393
6	1	0.00909	14	20	65	orb130728_47_11michelle-W4-3032-3442_3442	6	AAYLLAQQR	R	K	0.997	3.25	0.428	6		1032.57	2	-0.00077	-0.75	385	393
7	1	0.00909	14	20	65	orb130728_47_11michelle-W4-3050-3459_3459	7	AAYLLAQQR	R	K	0.997	3.26	0.447	7		1032.57	2	-0.00029	-0.28	385	393
8	1	0.00909	14	20	65	orb130728_47_11michelle-W4-2984-3397_3397	8	AAYLLAQQR	R	K	0.997	3.63	0.424	8		1032.57	2	-0.00065	-0.63	385	393
9	1	0.00909	14	20	65	orb130728_47_11michelle-W4-2916-3330_3330	9	AAYLLAQQR	R	K	0.997	3.76	0.416	9		1032.57	2	-0.0017	-1.7	385	393
10	1	0.00909	14	20	65	orb130728_47_11michelle-W4-2987-3399_3399	10	AAYLLAQQR	R	K	0.997	3.7	0.422	10		1032.57	2	-0.00065	-0.63	385	393
11	1	0.00909	14	20	65	orb130728_47_11michelle-W4-2973-3386_3386	11	AAYLLAQQR	R	K	0.997	3.59	0.481	11		1032.57	2	-0.0009	-0.87	385	393
12	1	0.00909	14	20	65	orb130728_47_11michelle-W4-1248-1696_1696	12	ADPQDGADPQDGADPQDR	R	A	0.997	3.4	0.459	12		1866.75	2	-0.0074	-4	416	433
13	1	0.00909	14	20	65	orb130728_47_11michelle-W4-1247-1695_1695	13	ADPQDGADPQDGADPQDR	R	A	0.997	4.35	0.562	13		1866.75	2	-0.0074	-4	416	433
14	1	0.00909	14	20	65	orb130728_47_11michelle-W4-1262-1714_1714	14	ADPQDGADPQDGADPQDR	R	A	0.997	4.6	0.587	14		1866.76	2	-0.0063	-3.4	416	433
15	1	0.00909	14	20	65	orb130728_47_11michelle-W4-1271-1725_1725	15	ADPQDGADPQDGADPQDR	R	A	0.997	4.58	0.624	15		1866.76	2	-0.0068	-3.7	416	433
16	1	0.00909	14	20	65	orb130728_47_11michelle-W4-1272-1726_1726	16	ADPQDGADPQDGADPQDR	R	A	0.997	4.53	0.632	16		1866.76	2	-0.0068	-3.7	416	433
17	1	0.00909	14	20	65	orb130728_47_11michelle-W4-2015-2481_2481	17	ADPQDLADPQDR	R	G	0.997	2.53	0.542	17		1339.6	2	-0.0016	-1.2	434	445
18	1	0.00909	14	20	65	orb130728_47_11michelle-W4-2000-2466_2466	18	ADPQDLADPQDR	R	G	0.997	2.51	0.609	18		1339.6	2	-0.0012	-0.89	434	445
19	1	0.00909	14	20	65	orb130728_47_11michelle-W4-2003-2469_2469	19	ADPQDLADPQDR	R	G	0.997	3.15	0.57	19		1339.6	2	-0.0012	-0.89	434	445
20	1	0.00909	14	20	65	orb130728_47_11michelle-W4-2055-2521_2521	20	ADPQDLADPQDR	R	G	0.997	3.28	0.567	20		1339.6	2	-0.0017	-1.2	434	445
21	1	0.00909	14	20	65	orb130728_47_11michelle-W4-2038-2505_2505	21	ADPQDLADPQDR	R	G	0.997	3.12	0.648	21		1339.6	2	-0.0019	-1.4	434	445
22	1	0.00909	14	20	65	orb130728_47_11michelle-W4-2039-2506_2506	22	ADPQDLADPQDR	R	G	0.997	3.5	0.627	22		1339.6	2	-0.0019	-1.4	434	445
23	1	0.00909	14	20	65	orb130728_47_11michelle-W4-2269-2721_2721	23	FICMSSSK	R	P	0.953	1.9	0.343	23	Carbamidomethyl (+57)	958.42	2	-0.00064	-0.67	401	408
24	1	0.00909	14	20	65	orb130728_47_11michelle-W4-2120-2583_2583	24	FICMSSSKPR	R	R	0.952	1.61	0.323	24	Carbamidomethyl (+57)	1211.58	3	-0.00078	-0.64	401	410
25	1	0.00909	14	20	65	orb130728_47_11michelle-W4-2110-2572_2572	25	FICMSSSKPR	R	R	0.974	1.97	0.415	25	Carbamidomethyl (+57)	1211.58	3	-0.00078	-0.64	401	410
26	1	0.00909	14	20	65	orb130728_47_11michelle-W4-2454-2905_2905	26	FICMSSSKPR	R	R	0.974	2.38	0.364	26	Carbamidomethyl (+57)	1211.58	2	-0.00067	-0.55	401	410
27	1	0.00909	14	20	65	orb130728_47_11michelle-W4-2447-2897_2897	27	FICMSSSKPR	R	R	0.975	2.41	0.354	27	Carbamidomethyl (+57)	1211.58	2	-0.00091	-0.75	401	410
28	1	0.00909	14	20	65	orb130728_47_11michelle-W4-2163-2627_2627	28	FICMSSSKPR	R	R	0.997	2.39	0.437	28	Carbamidomethyl (+57)	1211.58	2	-0.00079	-0.65	401	410
29	1	0.00909	14	20	65	orb130728_47_11michelle-W4-2463-2914_2914	29	FICMSSSKPR	R	R	0.997	2.45	0.455	29	Carbamidomethyl (+57)	1211.58	2	-0.0014	-1.2	401	410
30	1	0.00909	14	20	65	orb130728_47_11michelle-W4-2124-2587_2587	30	FICMSSSKPR	R	R	0.997	2.73	0.439	30	Carbamidomethyl (+57)	1211.58	2	-0.00091	-0.75	401	410
31	1	0.00909	14	20	65	orb130728_47_11michelle-W4-2119-2582_2582	31	FICMSSSKPR	R	R	0.997	2.6	0.479	31	Carbamidomethyl (+57)	1211.58	2	-0.00091	-0.75	401	410
32	1	0.00909	14	20	65	orb130728_47_11michelle-W4-2112-2574_2574	32	FICMSSSKPR	R	R	0.997	2.71	0.474	32	Carbamidomethyl (+57)	1211.58	2	-0.0013	-1.1	401	410
33	1	0.00909	14	20	65	orb130728_47_11michelle-W4-1270-1723_1723	33	GEMETEAKGEPESEAK	K	G	0.997	2.75	0.429	33		1720.74	3	-0.0036	-2.1	246	261
34	1	0.00909	14	20	65	orb130728_47_11michelle-W4-1212-1650_1650	34	GEMETEAKGESESEAK	K	G	0.997	2.8	0.442	34		1710.72	3	-0.004	-2.3	214	229
35	1	0.00909	14	20	65	orb130728_47_11michelle-W4-1215-1653_1653	35	GEMETEAKGESESEAK	K	G	0.997	4.51	0.543	35		1710.72	2	-0.0056	-3.3	214	229
36	1	0.00909	14	20	65	orb130728_47_11michelle-W4-1214-1652_1652	36	GEMETEAKGESESEAK	K	G	0.997	3.02	0.509	36		1710.72	3	-0.004	-2.3	214	229
37	1	0.00909	14	20	65	orb130728_47_11michelle-W4-1370-1848_1848	37	GESESEAKGEMETEAK	K	G	0.997	2.69	0.634	37		1710.72	3	-0.0022	-1.3	206	221
38	1	0.00909	14	20	65	orb130728_47_11michelle-W4-1373-1851_1851	38	GESESEAKGEMETEAK	K	G	0.997	3.06	0.618	38		1710.72	3	-0.0022	-1.3	206	221
39	1	0.00909	14	20	65	orb130728_47_11michelle-W4-5035-5387_5387	39	LPLIVIDDDDDGSPDLK	K	N	0.997	5.26	0.621	39		1838.91	2	-0.0048	-2.6	105	121
40	1	0.00909	14	20	65	orb130728_47_11michelle-W4-5034-5386_5386	40	LPLIVIDDDDDGSPDLK	K	N	0.997	5.09	0.673	40		1838.91	2	-0.0048	-2.6	105	121
41	1	0.00909	14	20	65	orb130728_47_11michelle-W4-4763-5119_5119	41	LPLIVIDDDDDGSPDLKNTK	K	Q	0.997	4.7	0.636	41		2182.1	3	-0.0046	-2.1	105	124
42	1	0.00909	14	20	65	orb130728_47_11michelle-W4-2526-2970_2970	42	RAAYLLAQQR	K	K	0.997	3.14	0.301	42		1188.67	2	-0.00092	-0.77	384	393
43	1	0.00909	14	20	65	orb130728_47_11michelle-W4-2472-2923_2923	43	RAAYLLAQQR	K	K	0.997	3.28	0.313	43		1188.67	2	-0.0012	-0.98	384	393
44	1	0.00909	14	20	65	orb130728_47_11michelle-W4-2530-2973_2973	44	RAAYLLAQQR	K	K	0.997	3.3	0.328	44		1188.67	2	-0.00092	-0.77	384	393
45	1	0.00909	14	20	65	orb130728_47_11michelle-W4-2476-2926_2926	45	RAAYLLAQQR	K	K	0.997	3.6	0.33	45		1188.67	2	-0.0012	-0.98	384	393
46	1	0.00909	14	20	65	orb130728_47_11michelle-W4-2480-2929_2929	46	RAAYLLAQQR	K	K	0.997	3.33	0.315	46		1188.67	3	-0.0009	-0.76	384	393
47	1	0.00909	14	20	65	orb130728_47_11michelle-W4-2490-2938_2938	47	RAAYLLAQQR	K	K	0.997	3.8	0.37	47		1188.67	2	-0.0014	-1.2	384	393
	Protein identification probability	Protein % of total spectra	# of unique peptides	# of unique spectra	# of total spectra	Spectrum name		Peptide sequence	Previous amino acid	Next amino acid	Peptide identification probability	SEQUEST XCorr score	SEQUEST DCn score		Modifications identified by spectrum	Actual peptide mass (AMU)	Spectrum charge	Actual minus calculated peptide mass (AMU)	Actual minus calculated peptide mass (PPM)	Peptide start index	Peptide stop index
48	1	0.00909	14	20	65	orb130728_47_11michelle-W4-2488-2936_2936	48	RAAYLLAQQR	K	K	0.997	3.53	0.341	48		1188.67	3	-0.00072	-0.61	384	393
49	1	0.00909	14	20	65	orb130728_47_11michelle-W4-1192-1627_1627	49	RADPQDGADPQDGADPQDR	R	A	0.997	3.43	0.633	49		2022.86	2	-0.0077	-3.8	415	433
50	1	0.00909	14	20	65	orb130728_47_11michelle-W4-1191-1626_1626	50	RADPQDGADPQDGADPQDR	R	A	0.997	3.6	0.642	50		2022.86	2	-0.0077	-3.8	415	433
51	1	0.00909	14	20	65	orb130728_47_11michelle-W4-1183-1616_1616	51	RADPQDGADPQDGADPQDR	R	A	0.997	5.45	0.618	51		2022.86	3	-0.0051	-2.5	415	433
52	1	0.00909	14	20	65	orb130728_47_11michelle-W4-1172-1600_1600	52	RADPQDGADPQDGADPQDR	R	A	0.997	5.25	0.627	52		2022.86	3	-0.0064	-3.2	415	433
53	1	0.00909	14	20	65	orb130728_47_11michelle-W4-1219-1658_1658	53	RADPQDGADPQDGADPQDR	R	A	0.997	5.45	0.644	53		2022.86	3	-0.0049	-2.4	415	433
54	1	0.00909	14	20	65	orb130728_47_11michelle-W4-1210-1647_1647	54	RADPQDGADPQDGADPQDR	R	A	0.997	5.47	0.644	54		2022.86	3	-0.0047	-2.3	415	433
55	1	0.00909	14	20	65	orb130728_47_11michelle-W4-1218-1657_1657	55	RADPQDGADPQDGADPQDR	R	A	0.997	5.27	0.66	55		2022.86	3	-0.0049	-2.4	415	433
56	1	0.00909	14	20	65	orb130728_47_11michelle-W4-1169-1597_1597	56	RADPQDGADPQDGADPQDR	R	A	0.997	5.27	0.748	56		2022.86	3	-0.0064	-3.2	415	433
57	1	0.00909	14	20	65	orb130728_47_11michelle-W4-1193-1628_1628	57	RADPQDGADPQDGADPQDR	R	A	0.997	5.51	0.74	57		2022.86	3	-0.0055	-2.7	415	433
58	1	0.00909	14	20	65	orb130728_47_11michelle-W4-1186-1621_1621	58	RADPQDGADPQDGADPQDR	R	A	0.997	5.9	0.729	58		2022.86	3	-0.0055	-2.7	415	433
59	1	0.00909	14	20	65	orb130728_47_11michelle-W4-1185-1620_1620	59	RADPQDGADPQDGADPQDR	R	A	0.997	6.11	0.734	59		2022.86	3	-0.0055	-2.7	415	433
60	1	0.00909	14	20	65	orb130728_47_11michelle-W4-1144-1565_1565	60	RRADPQDGADPQDGADPQDR	R	A	0.997	3.01	0.352	60		2178.96	3	-0.0075	-3.4	414	433
61	1	0.00909	14	20	65	orb130728_47_11michelle-W4-1153-1575_1575	61	RRADPQDGADPQDGADPQDR	R	A	0.997	2.84	0.373	61		2178.96	3	-0.0075	-3.4	414	433
62	1	0.00909	14	20	65	orb130728_47_11michelle-W4-1145-1566_1566	62	RRADPQDGADPQDGADPQDR	R	A	0.997	3.3	0.462	62		2178.96	3	-0.0075	-3.4	414	433
63	1	0.00909	14	20	65	orb130728_47_11michelle-W4-1152-1574_1574	63	RRADPQDGADPQDGADPQDR	R	A	0.997	3.05	0.521	63		2178.96	4	-0.0054	-2.5	414	433
64	1	0.00909	14	20	65	orb130728_47_11michelle-W4-1149-1571_1571	64	RRADPQDGADPQDGADPQDR	R	A	0.997	3.88	0.604	64		2178.96	4	-0.0054	-2.5	414	433
65	1	0.00909	14	20	65	orb130728_47_11michelle-W4-3295-3690_3690	65	SDEPQMSVLEK	K	E	0.997	3.82	0.514	65		1261.58	2	-0.0018	-1.5	127	137
66	1	0.00294	7	9	22	orb130728_48_11michelle-W5-2964-3432_3432	66	AAYLLAQQR	R	K	0.997	2.98	0.423	66		1032.57	1	-0.0016	-1.5	385	393
67	1	0.00294	7	9	22	orb130728_48_11michelle-W5-2923-3393_3393	67	AAYLLAQQR	R	K	0.997	3.17	0.4	67		1032.57	2	-0.00077	-0.75	385	393
68	1	0.00294	7	9	22	orb130728_48_11michelle-W5-3048-3519_3519	68	AAYLLAQQR	R	K	0.997	3.06	0.448	68		1032.57	2	-0.00077	-0.75	385	393
69	1	0.00294	7	9	22	orb130728_48_11michelle-W5-2989-3459_3459	69	AAYLLAQQR	R	K	0.997	3.49	0.426	69		1032.57	2	-0.001	-0.98	385	393
70	1	0.00294	7	9	22	orb130728_48_11michelle-W5-2990-3460_3460	70	AAYLLAQQR	R	K	0.997	3.52	0.429	70		1032.57	2	-0.001	-0.98	385	393
71	1	0.00294	7	9	22	orb130728_48_11michelle-W5-2945-3413_3413	71	AAYLLAQQR	R	K	0.997	3.79	0.413	71		1032.57	2	-0.0016	-1.6	385	393
72	1	0.00294	7	9	22	orb130728_48_11michelle-W5-2928-3398_3398	72	AAYLLAQQR	R	K	0.997	3.43	0.488	72		1032.57	2	-0.00077	-0.75	385	393
73	1	0.00294	7	9	22	orb130728_48_11michelle-W5-1271-1733_1733	73	ADPQDGADPQDGADPQDR	R	A	0.997	4.11	0.554	73		1866.76	2	-0.0055	-2.9	416	433
74	1	0.00294	7	9	22	orb130728_48_11michelle-W5-1268-1729_1729	74	ADPQDGADPQDGADPQDR	R	A	0.997	4.18	0.612	74		1866.76	2	-0.0065	-3.5	416	433
75	1	0.00294	7	9	22	orb130728_48_11michelle-W5-2020-2515_2515	75	ADPQDLADPQDR	R	G	0.997	2.49	0.561	75		1339.6	2	-0.0014	-1.1	434	445
76	1	0.00294	7	9	22	orb130728_48_11michelle-W5-2027-2523_2523	76	ADPQDLADPQDR	R	G	0.997	2.93	0.687	76		1339.6	2	-0.00094	-0.7	434	445
77	1	0.00294	7	9	22	orb130728_48_11michelle-W5-2166-2660_2660	77	FICMSSSKPR	R	R	0.972	2.03	0.399	77	Carbamidomethyl (+57)	1211.58	2	-6e-05	-0.049	401	410
78	1	0.00294	7	9	22	orb130728_48_11michelle-W5-2116-2613_2613	78	FICMSSSKPR	R	R	0.995	2.45	0.399	78	Carbamidomethyl (+57)	1211.58	2	-6e-05	-0.049	401	410
79	1	0.00294	7	9	22	orb130728_48_11michelle-W5-2115-2612_2612	79	FICMSSSKPR	R	R	0.997	2.27	0.467	79	Carbamidomethyl (+57)	1211.58	2	-6e-05	-0.049	401	410
80	1	0.00294	7	9	22	orb130728_48_11michelle-W5-2128-2624_2624	80	FICMSSSKPR	R	R	0.997	2.7	0.432	80	Carbamidomethyl (+57)	1211.58	2	-6e-05	-0.049	401	410
81	1	0.00294	7	9	22	orb130728_48_11michelle-W5-1386-1873_1873	81	GESESEAKGEMETEAK	K	G	0.965	1.92	0.358	81		1710.72	3	-0.0011	-0.62	206	221
82	1	0.00294	7	9	22	orb130728_48_11michelle-W5-2489-2974_2974	82	RAAYLLAQQR	K	K	0.972	3.24	0.196	82		1188.67	2	-0.0008	-0.67	384	393
83	1	0.00294	7	9	22	orb130728_48_11michelle-W5-2504-2987_2987	83	RAAYLLAQQR	K	K	0.997	3.29	0.262	83		1188.67	3	0.0001	0.086	384	393
84	1	0.00294	7	9	22	orb130728_48_11michelle-W5-2496-2980_2980	84	RAAYLLAQQR	K	K	0.997	3.45	0.257	84		1188.67	2	-0.0008	-0.67	384	393
85	1	0.00294	7	9	22	orb130728_48_11michelle-W5-1198-1637_1637	85	RADPQDGADPQDGADPQDR	R	A	0.997	5.54	0.574	85		2022.86	3	-0.0047	-2.3	415	433
86	1	0.00294	7	9	22	orb130728_48_11michelle-W5-1196-1635_1635	86	RADPQDGADPQDGADPQDR	R	A	0.997	5.65	0.593	86		2022.86	3	-0.0047	-2.3	415	433
87	1	0.00294	7	9	22	orb130728_48_11michelle-W5-1204-1644_1644	87	RADPQDGADPQDGADPQDR	R	A	0.997	5.31	0.647	87		2022.86	3	-0.0051	-2.5	415	433
88	1	0.000377	2	2	3	orb130728_50_11michelle-W7-3126-3562_3562	88	AAYLLAQQR	R	K	0.991	3.28	0.328	88		1032.57	2	-0.0022	-2.2	385	393
89	1	0.000377	2	2	3	orb130728_50_11michelle-W7-3115-3552_3552	89	AAYLLAQQR	R	K	0.997	3.38	0.468	89		1032.57	2	-0.0017	-1.7	385	393
90	1	0.000377	2	2	3	orb130728_50_11michelle-W7-2233-2700_2700	90	FICMSSSKPR	R	R	0.982	2.04	0.37	90	Carbamidomethyl (+57)	1211.58	2	-0.0021	-1.8	401	410
