# Supplementary material for: A widely employed germ cell marker is an ancient disordered protein with reproductive functions in diverse eukaryotes
Source: eLife. 2016 Oct 8;5:e19993. doi: 10.7554/eLife.19993 (PMC5098910; doi:10.7554/eLife.19993)
Supplement: Figure 2—source data 1. — DOI: http://dx.doi.org/10.7554/eLife.19993.008 [file elife-19993-fig2-data1.xlsx]

## Sheet: Sheet1
Figure 2- source data 1: Charge/Hydropathy calculations
IDs	Hydropathy	Abs MN Charge
>Mouse GCNA	0.348	0.1065
>ACRC_human	0.3324	0.1862
>A0A010RHC0_9PEZI	0.378284	0.00506329
>A0A016PXP0_GIBZA	0.375813	0.0249433
>A0A016TKW9_9BILA	0.394029	0.0969529
>A0A016TKZ1_9BILA	0.393488	0.13245
>A0A016TL32_9BILA	0.40557	0.0961039
>A0A016TLA1_9BILA	0.394922	0.0887097
>A7F0C3_SCLS1	0.376203	0.0294118
>A8KC51_DANRE	0.397469	0.0166667
>A8PLA3_BRUMA	0.374858	0.119454
>A9UUZ8_MONBE	0.38023	0.117241
>B2AKT5_PODAN	0.357827	0.0408805
>B3MR26_DROAN	0.388195	0.0520156
>B3P9M6_DROER	0.395314	0.0583554
>B4GXR7_DROPE	0.399463	0.0532838
>B4I9J1_DROSE	0.392552	0.0425791
>B4M2X8_DROVI	0.411511	0.0372208
>B4MT08_DROWI	0.383934	0.0459627
>B4PY65_DROYA	0.3925	0.0471822
>B6K1W0_SCHJY	0.429289	0.048
>C7ZLR5_NECH7	0.369505	0.0319361
>D2VSR1_NAEGR	0.355683	0.132184
>D4NWE9_ADIVA	0.408993	0.0117302
>D5GGS0_TUBMM	0.417281	0.0319149
>D7ELF4_TRICA	0.403458	0.0302115
>E0VV37_PEDHC	0.396626	0.0561056
>E1FTN1_LOALO	0.378624	0.12381
>E2AWB5_CAMFO	0.383525	0.0229885
>E2BJH1_HARSA	0.3792	0.0112518
>E3QI13_COLGM	0.386261	0.00414938
>E6RA10_CRYGW	0.401811	0.0839506
>E9C2U3_CAPO3	0.403791	0.0705882
>E9DVN9_METAQ	0.400789	0.0591716
>E9EWQ6_METAR	0.414886	0.00276243
>F0XEG6_GROCL	0.371047	0.0594714
>F1KY62_ASCSU	0.395493	0.104592
>F2U2Q6_SALR5	0.342559	0.152727
>F4WMD1_ACREC	0.365439	0.0377907
>F6Y6R4_CANFA	0.402993	0.100457
>F7W3H7_SORMK	0.380131	0.00336134
>F8MSK9_NEUT8	0.390655	0.0262346
>G0S2K8_CHATD	0.367542	0.0515152
>G2QJY6_THIHA	0.386624	0.00858369
>Q54JE2_DICDI	0.3514	0.0271
>G2YVU5_BOTF4	0.371941	0.00921659
>G3Q2R4_GASAC	0.407158	0.0336134
>G4NDY7_MAGO7	0.381215	0.00598802
>G5AV75_HETGA	0.399811	0.0625
>H1V9D9_COLHI	0.397997	0.00419287
>H2LPG7_ORYLA	0.393372	0
>H2TH22_TAKRU	0.390308	0.00881057
>H3CU90_TETNG	0.386257	0
>H9GCC7_ANOCA	0.415089	0.0864198
>H9J4S7_BOMMO	0.377939	0.0327273
>H9KMX7_APIME	0.386979	0.019432
>I3KN01_ORENI	0.39716	0.0224719
>J3NWS4_GAGT3	0.378924	0.0273684
>J8TYR2_TRIAS	0.414594	0.0595447
>J9K145_ACYPI	0.371984	0.0184049
>J9MLF0_FUSO4	0.367493	0.0359712
>J9VVW5_CRYNH	0.401824	0.0671642
>K1WAC7_MARBU	0.390196	0.0189753
>K2R8L3_MACPH	0.426689	0.00594059
>K3V409_FUSPC	0.381898	0.0337079
>K7J0J2_NASVI	0.378305	0.00658762
>K8EZ79_9CHLO	0.362877	0.105479
>L2FGA3_COLGN	0.375792	0.0212766
>L5MHA0_MYODS	0.39976	0.0810811
>G4NDY7_MAGO7	0.381215	0.00598802
>L9JDJ5_TUPCH	0.377661	0.0209424
>M3ALA6_MYCFI	0.385059	0.015873
>M3Y1L7_MUSPF	0.394482	0.0479452
>M4A4Z3_XIPMA	0.407494	0.026393
>N1PD25_MYCP1	0.373108	0.0202899
>N4V8R7_COLOR	0.365935	0.0534979
>N6TQ46_DENPD	0.383984	0.0234114
>Q01G55_OSTTA	0.403344	0.113761
>Q29HG4_DROPS	0.396475	0.054321
>Q55NZ2_CRYNB	0.402152	0.062954
>Q8T9J2_DROME	0.384571	0.0314286
>Q9W554_DROME	0.3917	0.0377
>R7Z4T3_CONA1	0.401107	0.0447154
>S0DY44_GIBF5	0.367396	0.0294118
>S3BQU1_OPHP1	0.386269	0.00655022
>S7N9L7_MYOBR	0.417907	0.252427
>S9PTU4_SCHOY	0.418803	0.0559441
>S9WFR3_9CETA	0.427806	0.155779
>S9X725_SCHCR	0.411733	0.0699301
>T0MB62_COLGC	0.380932	0.0190678
>T2M7F9_HYDVU	0.406976	0.0426136
>T5AFB4_OPHSC	0.393445	0.00239808
>U3I9D5_ANAPL	0.38801	0.0372093
>U4TV78_DENPD	0.384921	0.0595238
>U6NG12_HAECO	0.392593	0.100324
>V9KGU3_CALMI	0.400722	0.0162413
>W4WVK8_ATTCE	0.383008	0.0269414
>W4Y6R9_STRPU	0.361292	0.0511628
>W5L4R5_ASTMX	0.407049	0.0322581
>W5NCA1_LEPOC	0.402305	0.00797872
>W5Q7U2_SHEEP	0.371485	0.0306122
>W9CQJ6_9HELO	0.382974	0.0387597
>W9J2R4_FUSOX	0.368673	0.0293454
>X8JDA3_9HOMO	0.416063	0.00543478
>C1E1V2_MICSR	0.41142	0.108018
>C1MLF6_MICPC	0.451104	0.0349014
>G0MLJ0_CAEBE	0.349322	0.0627178
>Q23462_CAEEL	0.3535	0.0623
>D7G0U3_ECTSI	0.404619	0.0621039
>E3NGZ8_CAERE	0.345692	0.076087
>G2R839_THITE	0.38602	0.0769231
>M2MTU4_BAUCO	0.393468	0.0604396
>N1JHL7_BLUG1	0.400172	0.00258398
>R1E9K5_EMIHU	0.470531	0.0338164
