# Supplementary material for: A widely employed germ cell marker is an ancient disordered protein with reproductive functions in diverse eukaryotes
Source: eLife. 2016 Oct 8;5:e19993. doi: 10.7554/eLife.19993 (PMC5098910; doi:10.7554/eLife.19993)
Supplement: Figure 4—source data 1. — DOI: http://dx.doi.org/10.7554/eLife.19993.013 [file elife-19993-fig4-data1.xlsx]

## Sheet: Proteins w signif. HMM matches
	Figure 4- source data 1: Proteins in Uniprot with GCNA domain HMM matches <1E-05
	Protease/Zinc/HMG	Protease/Zinc Only	Protease/HMG Only	Zinc/HMG Only	Protease only
1	A0A010RHC0_9PEZI	A0A017S2A0_9EURO	B3RX88_TRIAD	C3XWP7_BRAFL	A0A023BAD7_GRENI
2	A0A016PXP0_GIBZA	A0A022UB62_9EURO	B4JWZ0_DROGR	J9AF67_WUCBA	B3MWG7_DROAN
3	A0A016TKW9_9BILA	A1CU84_ASPCL	B4L844_DROMO		B3NTW3_DROER
4	A0A044SDY7_ONCVO	A1DNW7_NEOFI	B4NDJ1_DROWI		B4GYG2_DROPE
5	A0A059LKE0_9CHLO	A2QLK6_ASPNC	L8X8H7_THACA		B4HXX6_DROSE
6	A0A066VTG3_9HOMO	A6R6M6_AJECN	M1WGQ4_CLAP2		B4I9Z1_DROSE
7	A0A066X5A0_COLSU	A7RFH1_NEMVE	Q16K54_AEDAE		B4JL31_DROGR
8	A0A067R6Y3_ZOONE	A8N244_COPC7	Q7S3H9_NEUCR		B4KAI6_DROMO
9	A0A074S1W5_9HOMO	A8X7Z7_CAEBR	U4LW65_PYROM		B4L1N0_DROMO
10	A0A074X0N0_9PEZI	ACRC_HUMAN	W2SZB7_NECAM		B4LYG1_DROVI
11	A0A074X441_AURPU	B0CQU9_LACBS	W8CE05_CERCA		B4MG73_DROVI
12	A0A074YHE4_9PEZI	B2VXW8_PYRTR			B4MRU8_DROWI
13	A0A084QN08_9HYPO	B6HSM7_PENCW			B4NTW8_DROSI
14	A0A086T8R8_ACRCH	B6QEP6_PENMQ			B4P014_DROYA
15	A0A087Y402_POEFO	B7G1U1_PHATC			B4Q0W8_DROYA
16	A0A088AV77_APIME	B8CB47_THAPS			B4Q516_DROSI
17	A0A090LY82_OSTTA	B8MDC2_TALSN			B6AHQ8_CRYMR
18	A0A095C996_CRYGA	B8NS52_ASPFN			B7P1Z9_IXOSC
19	A0A0A1SX19_9HYPO	C0NH40_AJECG			C9SRA2_VERA1
20	A0A0B2W3V2_TOXCA	C1GBB6_PARBD			D3B0J1_POLPA
21	A0A0D2WMU1_CAPO3	C4JSL7_UNCRE			E4YRK9_OIKDI
22	A0A0D2XIG6_FUSO4	C5FL56_ARTOC			F0ZYB8_DICPU
23	A0A0E9NT33_9ASCO	C5KSW4_PERM5			F1NPT3_CHICK
24	A0A0F4GR40_9PEZI	C5PFR7_COCP7			F1RSV4_PIG
25	A0A0G2F8G3_9PEZI	D2I5X1_AILME			F4PVN5_DICFS
26	A0A0I9NBQ0_BRUMA	D4ATC2_ARTBC			F4RUW9_MELLP
27	A0A0K6FPZ7_9HOMO	D4D989_TRIVH			F7HLT2_CALJA
28	A0A0M0J815_9EUKA	D8PLL8_SCHCM			G0SUJ8_RHOG2
29	A0A0N0DF98_9HYPO	E1ZHB3_CHLVA			G1X6I7_ARTOA
30	A0A0N4V429_ENTVE	E3KIZ9_PUCGT			H0EFR2_GLAL7
31	A0A0N4YL49_NIPBR	E3LAQ1_PUCGT			H0Z987_TAEGU
32	A0A0N5AIV5_9BILA	E3RUS5_PYRTT			J3Q543_PUCT1
33	A0A0P7TZE5_9TELE	E5A428_LEPMJ			J9DLW4_WUCBA
34	A0A0Q3XQE2_ALLMI	E5QZJ9_ARTGP			K0RII5_THAOC
35	A4RRH5_OSTLU	E5SAH8_TRISP			K7E4R8_MONDO
36	A7F0C3_SCLS1	F2Q500_TRIEC			L8G654_PSED2
37	A8KC51_DANRE	F2RQ73_TRIT1			L8GJT7_ACACA
38	A8PLA3_BRUMA	F2SF32_TRIRC			L8H1I7_ACACA
39	A9UUZ8_MONBE	F4P841_BATDJ			M1EB32_MUSPF
40	B2AKT5_PODAN	F6WAK1_HORSE			M7BVR0_CHEMY
41	B3MR26_DROAN	F7B2N4_MACMU			M7XPC7_RHOT1
42	B3P9M6_DROER	F8NL09_SERL9
43	B4GXR7_DROPE	F8PMI3_SERL3
44	B4I9J1_DROSE	G1MCJ8_AILME
45	B4M2X8_DROVI	G2HJ80_PANTR
46	B4MT08_DROWI	G2WVJ8_VERDV
47	B4NTW7_DROSI	G3J3K1_CORMM
48	B4PY65_DROYA	G3RFY5_GORGO
49	B6K1W0_SCHJY	G3W5G3_SARHA
50	C1E1V2_MICSR	G4TFG5_PIRID
51	C1MLF6_MICPC	G4VET7_SCHMA
52	C7ZLR5_NECH7	G7XM24_ASPKW
53	D2VSR1_NAEGR	G7YWE2_CLOSI
54	D4NWE9_ADIVA	H0Z986_TAEGU
55	D5GGS0_TUBMM	H2PW01_PONAB
56	D7ELF4_TRICA	H2QYS7_PANTR
57	D7G0U3_ECTSI	H6BX52_EXODN
58	E0VV37_PEDHC	I0ZAE7_9CHLO
59	E1FTN1_LOALO	I1GBS9_AMPQE
60	E2AWB5_CAMFO	I8IK17_ASPO3
61	E2BJH1_HARSA	J3KK74_COCIM
62	E3NGZ8_CAERE	J4GNF7_FIBRA
63	E3QI13_COLGM	J4VQ78_BEAB2
64	E9C2U3_CAPO3	K5XCI8_PHACS
65	E9DVN9_METAQ	K5XJX9_AGABU
66	E9EWQ6_METAR	K9FXN9_PEND2
67	E9GXM5_DAPPU	K9HY68_AGABB
68	F0XEG6_GROCL	L1J2G6_GUITH
	Figure 4- source data 1: Proteins in Uniprot with GCNA domain HMM matches <1E-5
	Protease/Zinc/HMG	Protease/Zinc Only	Protease/HMG Only	Zinc/HMG Only	Protease only
69	F1KY62_ASCSU	L1J456_GUITH
70	F2U2Q6_SALR5	L8GEL4_ACACA
71	F4WMD1_ACREC	L8I991_9CETA
72	F6Y6R4_CANFA	M2RRL9_CERS8
73	F6Y6R4_CANLF	M2TJP7_COCSN
74	F7AS59_CIOIN	M2VC32_COCH5
75	F7W3H7_SORMK	M2WV38_GALSU
76	F8MSK9_NEUT8	M3CZB5_SPHMS
77	G0MLJ0_CAEBE	M7TF07_EUTLA
78	G0S2K8_CHATD	Q0CSR0_ASPTN
79	G1NA15_MELGA	Q0U7M9_PHANO
80	G2QJY6_MYCTT	Q2GQK8_CHAGB
81	G2QJY6_THIHA	Q5B6U9_EMENI
82	G2R839_THITE	R0KLD4_SETT2
83	G2YVU5_BOTF4	R4XGP6_TAPDE
84	G3Q2R4_GASAC	R7Q2I3_CHOCR
85	G4NDY7_MAGO7	R7SR75_DICSQ
86	G5AV75_HETGA	R8BRI1_TOGMI
87	G9MQ95_HYPVG	S3CHN9_GLAL2
88	G9NYC0_HYPAI	S7QP79_GLOTA
89	H1V9D9_COLHI	S7ZSA0_PENO1
90	H2LPG7_ORYLA	S8FMR3_FOMPI
91	H2TH22_TAKRU	T1FZL1_HELRO
92	H2W4C7_CAEJA	T1J8F3_STRMM
93	H2Z9Z2_CIOSA	T5B8A0_AJEDE
94	H3AZ95_LATCH	U1GM27_ENDPU
95	H3CU90_TETNG	U6I589_ECHMU
96	H9GCC7_ANOCA	U6IPS9_HYMMI
97	H9J4S7_BOMMO	U6J2R6_ECHGR
98	H9KMX7_APIME	V2XZ93_MONRO
99	I3KN01_ORENI	V5FCQ7_BYSSN
100	J3NWS4_GAGT3	V8NJZ1_OPHHA
101	J9K145_ACYPI	V9DRG0_9EURO
102	J9MLF0_FUSO4	W2RNG7_9EURO
103	J9VVW5_CRYNH	W3XDA0_9PEZI
104	K1PVW6_CRAGI	W4K2S4_9HOMO
105	K1VRU8_TRIAC	W6QS55_PENRO
106	K1WAC7_MARBU	W6U0M4_ECHGR
107	K2R8L3_MACPH	W6XT60_COCCA
108	K3V409_FUSPC	W6YQP4_COCMI
109	K7F444_PELSI	W7EC14_COCVI
110	K7GRN4_PIG	W9VVJ2_9EURO
111	K7J0J2_NASVI	W9WPZ6_9EURO
112	K8EZ79_9CHLO	W9XZ06_9EURO
113	L2FGA3_COLGN	W9YS65_9EURO
114	L5KW34_PTEAL
115	L5MHA0_MYODS
116	L9JDJ5_TUPCH
117	M2MTU4_BAUCO
118	M3ALA6_MYCFI
119	M3ALA6_PSEFD
120	M3VY21_FELCA
121	M3Y1L7_MUSPF
122	M4A4Z3_XIPMA
123	N1JHL7_BLUG1
124	N1PD25_DOTSN
125	N1PD25_MYCP1
126	N4V8R7_COLOR
127	Q01G55_OSTTA
128	Q23462_CAEEL
129	Q29HG4_DROPS
130	Q54JE2_DICDI
131	Q55NZ2_CRYNB
132	Q7KW09_DROME
133	Q8T9J2_DROME
134	R1E9K5_EMIHU
135	R7UZQ1_CAPTE
136	R7Z4T3_CONA1
	Figure 4- source data 1: Proteins in Uniprot with GCNA domain HMM matches <1E-5
	Protease/Zinc/HMG	Protease/Zinc Only	Protease/HMG Only	Zinc/HMG Only	Protease only
137	S0DY44_GIBF5
138	S3BQU1_OPHP1
139	S4PVH9_9NEOP
140	S4RD99_PETMA
141	S4RDA1_PETMA
142	S7N9L7_MYOBR
143	S9PTU4_SCHOY
144	S9WFR3_9CETA
145	S9X725_SCHCR
146	T2M7F9_HYDVU
147	T5AFB4_OPHSC
148	U3I9D5_ANAPL
149	U4TV78_DENPD
150	U6D0A0_NEOVI
151	U6NG12_HAECO
152	V4AAG7_LOTGI
153	V9KGU3_CALMI
154	W4WVK8_ATTCE
155	W4Y6R9_STRPU
156	W5L4R5_ASTMX
157	W5NCA1_LEPOC
158	W5Q7U2_SHEEP
159	W9CQJ6_9HELO
160	YGM4_SCHPO
