# Supplementary material for: A widely employed germ cell marker is an ancient disordered protein with reproductive functions in diverse eukaryotes
Source: eLife. 2016 Oct 8;5:e19993. doi: 10.7554/eLife.19993 (PMC5098910; doi:10.7554/eLife.19993)
Supplement: Figure 4—source data 2. — DOI: http://dx.doi.org/10.7554/eLife.19993.014 [file elife-19993-fig4-data2.xlsx]

## Sheet: Reproductive tissue upreg.
Figure 4- source data 2 (Sheet 1- Reproductive tissue upregulation)				Figure 4- source data 2 (Sheet 1- Reproductive tissue upregulation)
Species	ID/Accession	Protein/mRNA Evidence	Fold Upregulation	Species	Reference
Homo sapiens	ACRC_human	both (protein this publication)	13.7X in testis vs. avg of non-repro tissues	Homo sapiens	See Sheet 2 for expression data and SRA accessions
Macaca mulatta (rhesus)	P_001092263	RNA	21.4X in testis vs. avg of non-repro tissues	Macaca mulatta (rhesus)	See Sheet 2 for expression data and SRA accessions
Mus musculus	none	both (this publication)	13.3X in testis vs. avg of non-repro tissues	Mus musculus	See Sheet 2 for expression data and SRA accessions
Rat	XP_006227437	mRNA	341.4X in testis vs. avg of non-repro tissues	Rat	See Sheet 2 for expression data and SRA accessions
Ferret	XP_004777304	mRNA	14.2X in testis vs. avg of non-repro tissues	Ferret	See Sheet 2 for expression data and SRA accessions
Rabbit	XP_008271001	mRNA	172.3X in testis vs. avg of non-repro tissues	Rabbit	See Sheet 2 for expression data and SRA accessions
Bos taurus	XP_005228100	mRNA	2X in testis vs. avg of non-repro tissues	Bos taurus	See Sheet 2 for expression data and SRA accessions
Canis familiaris	XP_005641536	mRNA	33.18X in testis vs. avg of non-repro tissues	Canis familiaris	See Sheet 2 for expression data and SRA accessions
Gallus gallus	XP_420196	mRNA	6.25X in testis vs. avg of non-repro tissues	Gallus gallus	See Sheet 2 for expression data and SRA accessions
Danio rerio	XP_009306071	mRNA	38.48X in testis vs. avg of non-repro tissues	Danio rerio	See Sheet 2 for expression data and SRA accessions
Xenopus tropicalis	XP_002934955	mRNA	235X in ovary; 50X in testis vs. avg of non-repro tissues	Xenopus tropicalis	See Sheet 2 for expression data and SRA accessions
Drosophila melanogaster	CG14814	mRNA (microarray, in situ)	36.7X in ovary vs. avg of non-repro tissues	Drosophila melanogaster	Tomancak et al., Gen Biol. 2002; vol 3 (12); Robinson et al., NAR. 2012 vol 41: pD744-D750.
Drosophila melanogaster	CG2694	mRNA (microarray, in situ)	5.3X in ovary; 2X in testis vs. avg of non-repro tissues	Drosophila melanogaster	Tomancak et al., Gen Biol. 2002; vol 3 (12); Robinson et al., NAR. 2012 vol 41: pD744-D750.
Drosophila melanogaster	CG11322	mRNA (microarray, in situ)	90X in adult testis vs. avg of non-repro tissues	Drosophila melanogaster	Tomancak et al., Gen Biol. 2002; vol 3 (12); Robinson et al., NAR. 2012 vol 41: pD744-D750.
Caenorhabditis elegans	ZK328.4	mRNA (microarray, in situ), protein (this publication)	germline-enriched gene set (Reinke), In situ (NEXTDB)	Caenorhabditis elegans	Reinke et al., Devel. 2004; 131, 311-23. http://nematode.lab.nig.ac.jp/NEXTDB clone 599e1
Schmidtea mediterranea	comp4584	mRNA (this publication)	6.5X in cycling neoblasts vs. WT worm	Schmidtea mediterranea	van Wolfswinkel et al., Cell Stem Cell. 2014 Sep 4;15(3):326-39.
Schmidtea mediterranea	comp8755	mRNA	16X in cycling neoblasts vs. WT worm	Schmidtea mediterranea	van Wolfswinkel et al., Cell Stem Cell. 2014 Sep 4;15(3):326-39.
Hofstenia miamia	isotig98057683	mRNA	5X enriched in neoblasts	Hofstenia miamia	Srivastava M et al., Curr Biol, 2014 Apr 24;24(10):1107-13
Hydractinia symbiolongicarpus	Hs_transcript_14682	mRNA	Signif. upreg. in gonozooid vs. non-repro polyps	Hydractinia symbiolongicarpus	Sanders et al., BMC Genomics. 2014; vol 15(1): 406
Hydra vulgaris	contig 48349	mRNA	11X and 5.7X in I-cells than endo and ecto stem cells	Hydra vulgaris	Hemmrich et al., Mol Biol Evol. 2012 Nov;29(11):3267-80
Schizosaccharomyces pombe	C19G7.04	mRNA	17X during meiosis relative to vegetative cells	Schizosaccharomyces pombe	Mata et al., Nature Genet. 2002; 32:143-147.
Neurospora crassa	NCU06874	mRNA	6.6X during sexual development	Neurospora crassa	Lehr et al., PLoS One. 2014 Oct 20;9(10):e110398.
Chlamydomonas reinhardtii	Cre01.g003700	mRNA	17X in activated gametes relative to vegetative cells	Chlamydomonas reinhardtii	Ning et al., Genes Dev. 2013 May 15;27(10):1198-215.
Arabidopsis thaliana	CRC (Q8L925) and INO (Q9LDT3)	mRNA	expression restricted to reproductive tissues, including male and female meiocytes and gametophytes	Arabidopsis thaliana	Bartholmes et al., Plant Biol. 2012; 14:11-23. Bowman and Smyth, Development. 1999; 126:2387-2396. Villanueva et al., Genes and Devel., 1000; 13: 3160-3169. Schmidt et al., PLoS Biol. 2011. 9, 31001155. Yang et al., PlantJ. 2011; 65: 503-516. Wuest et al., Curr Biol. 2010; 20:506-512

## Sheet: Vertebrate expression data
Figure 4- source data 2 (Sheet 2- Vertebrate expression data)
Gene	Species	File	Hits #	Total spots	FPKM	SRA #
gcna	bull	BTA_brain_1.hits	232	28445194	3.917	SRR594482
gcna	bull	BTA_brain_2.hits	201	33628113	2.87	SRR594491
gcna	bull	BTA_brain.hits	459	104353205	2.112	SRR594473
gcna	bull	BTA_colon_1.hits	127	32336017	1.886	SRR594483
gcna	bull	BTA_colon_2.hits	39	23173287	0.808	SRR594492
gcna	bull	BTA_colon.hits	393	119761742	1.576	SRR594474
gcna	bull	BTA_heart_1.hits	60	21185451	1.36	SRR594484
gcna	bull	BTA_heart_2.hits	249	37897106	3.155	SRR594493
gcna	bull	BTA_heart.hits	54	117554231	0.22	SRR594475
gcna	bull	BTA_kidney_1.hits	180	27567792	3.136	SRR594485
gcna	bull	BTA_kidney_2.hits	128	22535945	2.728	SRR594494
gcna	bull	BTA_kidney.hits	611	115720336	2.536	SRR594476
gcna	bull	BTA_liver_1.hits	66	26021524	1.218	SRR594486
gcna	bull	BTA_liver_2.hits	140	29192793	2.303	SRR594495
gcna	bull	BTA_liver.hits	305	103019718	1.421	SRR594477
gcna	bull	BTA_lung_1.hits	98	22498703	2.092	SRR594487
gcna	bull	BTA_lung_2.hits	299	35817736	4.009	SRR594496
gcna	bull	BTA_lung.hits	774	103196444	3.602	SRR594478
gcna	bull	BTA_skm_1.hits	97	27439293	1.697	SRR594488
gcna	bull	BTA_skm_2.hits	123	24842489	2.378	SRR594497
gcna	bull	BTA_skm.hits	247	113227169	1.047	SRR594479
gcna	bull	BTA_spleen_1.hits	241	24283167	4.766	SRR594489
gcna	bull	BTA_spleen_2.hits	311	31925721	4.678	SRR594498
gcna	bull	BTA_spleen.hits	1659	116884523	6.817	SRR594480
gcna	bull	BTA_testis_1.hits	318	38368885	3.98	SRR594490
gcna	bull	BTA_testis_2.hits	299	25780071	5.57	SRR594499
gcna	bull	BTA_testis.hits	1341	107483976	5.992	SRR594481
gcna	chicken	GGA_brain_1.hits	14	32266164	0.22	SRR594509
gcna	chicken	GGA_brain_2.hits	0	27088896	0
gcna	chicken	GGA_brain.hits	42	117728780	0.181	SRR594500
gcna	chicken	GGA_colon_1.hits	77	23663601	1.652	SRR594510
gcna	chicken	GGA_colon_2.hits	85	14906871	2.895	SRR594519
gcna	chicken	GGA_colon.hits	271	100719994	1.366	SRR594501
gcna	chicken	GGA_heart_1.hits	30	45037438	0.338	SRR594511
gcna	chicken	GGA_heart_2.hits	11	27260601	0.204	SRR594520
gcna	chicken	GGA_heart.hits	51	107873185	0.24	SRR594502
gcna	chicken	GGA_kidney_1.hits	19	22097661	0.436	SRR594512
gcna	chicken	GGA_kidney_2.hits	4	34660070	0.058	SRR594521
gcna	chicken	GGA_kidney.hits	44	117005256	0.19	SRR594503
gcna	chicken	GGA_liver_1.hits	12	25468656	0.239	SRR594513
gcna	chicken	GGA_liver_2.hits	0	18978066	0
gcna	chicken	GGA_liver.hits	35	111950293	0.158	SRR594504
gcna	chicken	GGA_lung_1.hits	34	32657169	0.528	SRR594514
gcna	chicken	GGA_lung_2.hits	97	26604280	1.851	SRR594523
gcna	chicken	GGA_lung.hits	286	91606960	1.585	SRR594505
gcna	chicken	GGA_skm_1.hits	36	33380399	0.547	SRR594515
gcna	chicken	GGA_skm_2.hits	0	25606436	0
gcna	chicken	GGA_skm.hits	11	119026701	0.046	SRR594506
gcna	chicken	GGA_spleen_1.hits	74	24346926	1.543	SRR594516
gcna	chicken	GGA_spleen_2.hits	102	24401708	2.122	SRR594525
gcna	chicken	GGA_spleen.hits	385	113458402	1.723	SRR594507
gcna	chicken	GGA_testis_1.hits	123	11686648	5.345	SRR594517
gcna	chicken	GGA_testis_2.hits	362	37423394	4.912	SRR594526
gcna	chicken	GGA_testis.hits	892	115791891	3.912	SRR594508
gcna	dog	blood.hits	8	33372610	0.098	SRR388749 SRR388753 SRR388757
gcna	dog	brain_fr_c.hits	24	54368314	0.181	ERR266386 ERR266382 ERR266395
gcna	dog	heart.hits	0	30686906	0
gcna	dog	kidney_1.hits	1	11544994	0.035	SRR388747
gcna	dog	kidney1.hits	3	21026121	0.058	SRR536882
gcna	dog	kidney2.hits	1	21518796	0.019	SRR536885
gcna	dog	kidney.hits	17	15763717	0.443	SRR299104
gcna	dog	liver.hits	1	10305375	0.039	SRR388736
gcna	dog	lung.hits	1	9459692	0.043	SRR388763
gcna	dog	lymph_node1.hits	25	30726119	0.334	SRR606343
gcna	dog	lymph_node2.hits	3	46770347	0.026	SRR606901
gcna	dog	lymph_node3.hits	45	36780905	0.503	SRR606344
gcna	dog	ovary.hits	2	20881026	0.039	SRR388742 SRR388764
gcna	dog	skin.hits	1	9634681	0.042	SRR388760
gcna	dog	smooth_mscl.hits	0	31378355	0
gcna	dog	testis.hits	507	49710260	4.193	SRR388758 SRR299105 SRR388746 SRR388755
gcna	ferret	brain_M.hits	2	14176892	0.074	SRR392061
gcna	ferret	heart_M.hits	6	29394130	0.107	SRR392063 SRR392066
gcna	ferret	kidney_M.hits	3	27472302	0.057	SRR392047 SRR392045
gcna	ferret	liver_M.hits	1	13852144	0.037	SRR392053
gcna	ferret	lung_M.hits	2	26849508	0.039	SRR392044 SRR392056
gcna	ferret	lymph_node_M.hits	11	20000000	0.288	SRR394479
Figure 4- source data 2 (Sheet 2- Vertebrate expression data)
Gene	Species	File	Hits #	Total spots	FPKM	SRA #
gcna	ferret	spleen_F.hits	7	13715051	0.268	SRR392060
gcna	ferret	testis.hits	91	27024467	1.768	SRR392058 SRR392048
gcna	human	HSA_adipose_1.hits	19	24372858	0.245	ERR315342
gcna	human	HSA_adipose.hits	27	22155180	0.383	ERR315332
gcna	human	HSA_colon.hits	20	31728526	0.198	ERR315484
gcna	human	HSA_heart.hits	9	17732535	0.159	ERR315356
gcna	human	HSA_kidney.hits	13	24572266	0.166	ERR315443
gcna	human	HSA_liver.hits	3	22811186	0.041	ERR315414
gcna	human	HSA_lung.hits	23	29340443	0.246	ERR315341
gcna	human	HSA_ovary.hits	15	15764627	0.299	ERR315402
gcna	human	HSA_placenta.hits	10	31687658	0.099	ERR315375
gcna	human	HSA_prostate.hits	16	16837081	0.299	ERR315410
gcna	human	HSA_spleen.hits	44	27044102	0.511	ERR315448
gcna	human	HSA_stomach.hits	9	20097530	0.14	ERR315467
gcna	human	HSA_testis_1.hits	433	44085084	3.09	ERR315415
gcna	human	HSA_testis_2.hits	319	35915919	2.794	ERR315352
gcna	human	HSA_testis.hits	370	32054218	3.632	ERR315456
gcna	mouse	MMU_brain_1.hits	0	118824353	0
gcna	mouse	MMU_brain_2.hits	34	32511234	0.481	SRR594410
gcna	mouse	MMU_brain.hits	9	87264604	0.047	SRR594393
gcna	mouse	MMU_colon_1.hits	0	87447334	0
gcna	mouse	MMU_colon_2.hits	82	34248444	1.103	SRR594411
gcna	mouse	MMU_colon.hits	27	101816491	0.122	SRR594394
gcna	mouse	MMU_heart_1.hits	2	15968605	0.057	SRR594412
gcna	mouse	MMU_heart.hits	8	35175982	0.104	SRR594395
gcna	mouse	MMU_kidney_1.hits	0	118885190	0
gcna	mouse	MMU_kidney_2.hits	79	29821800	1.22	SRR594413
gcna	mouse	MMU_kidney.hits	73	119274786	0.282	SRR594396
gcna	mouse	MMU_liver_1.hits	0	134045721	0
gcna	mouse	MMU_liver_2.hits	20	34824609	0.264	SRR594414
gcna	mouse	MMU_liver.hits	13	116292478	0.051	SRR594397
gcna	mouse	MMU_lung_1.hits	1	62362901	0.007	SRR594406
gcna	mouse	MMU_lung_2.hits	153	111879091	0.63	SRR594415
gcna	mouse	MMU_lung.hits	34	34050626	0.46	SRR594398
gcna	mouse	MMU_skm_1.hits	0	117171737	0
gcna	mouse	MMU_skm_2.hits	57	29738869	0.883	SRR594416
gcna	mouse	MMU_skm.hits	9	113111277	0.036	SRR594399
gcna	mouse	MMU_spleen_1.hits	0	114814142	0
gcna	mouse	MMU_spleen_2.hits	406	113321013	1.651	SRR594417
gcna	mouse	MMU_spleen.hits	224	114072257	0.904	SRR594400
gcna	mouse	MMU_testis_1.hits	614	116525147	2.428	SRR594409
gcna	mouse	MMU_testis_2.hits	492	35789834	6.334	SRR594418
gcna	mouse	MMU_testis.hits	1330	109199938	5.612	SRR594401
gcna	rabbit	blood.hits	1	18762274	0.034	SRR388293
gcna	rabbit	brain.hits	8	52794900	0.098	ERR266352 ERR266369 ERR266356
gcna	rabbit	heart.hits	1	18567100	0.034	SRR388298
gcna	rabbit	kidney.hits	0	19905049	0
gcna	rabbit	liver.hits	1	18843074	0.034	SRR388316
gcna	rabbit	lung.hits	1	16752334	0.038	SRR388301
gcna	rabbit	ovary.hits	6	60163725	0.064	SRR388306 SRR388311 SRR388314
gcna	rabbit	skm.hits	0	17633985	0
gcna	rabbit	testis.hits	216	21565462	6.503	SRR388292
gcna	rat	RNO_brain_1.hits	3	96368839	0.013	SRR594428
gcna	rat	RNO_brain_2.hits	2	32262802	0.026	SRR594437
gcna	rat	RNO_brain.hits	11	119038900	0.039	SRR594419
gcna	rat	RNO_colon_1.hits	5	73664290	0.028	SRR594429
gcna	rat	RNO_colon_2.hits	1	33871058	0.012	SRR594438
gcna	rat	RNO_colon.hits	8	112971298	0.03	SRR594420
gcna	rat	RNO_heart_1.hits	0	67008998	0
gcna	rat	RNO_heart_2.hits	0	25869367	0
gcna	rat	RNO_heart.hits	0	35802852	0
gcna	rat	RNO_kidney_1.hits	10	116656722	0.036	SRR594431
gcna	rat	RNO_kidney_2.hits	11	40114787	0.116	SRR594440
gcna	rat	RNO_kidney.hits	7	114089612	0.026	SRR594422
gcna	rat	RNO_liver_1.hits	1	131658529	0.003	SRR594432
gcna	rat	RNO_liver_2.hits	0	42043440	0
gcna	rat	RNO_liver.hits	1	26181362	0.016	SRR594423
gcna	rat	RNO_lung_1.hits	6	84087214	0.03	SRR594433
gcna	rat	RNO_lung_2.hits	0	20835407	0
gcna	rat	RNO_lung.hits	10	117269672	0.036	SRR594424
gcna	rat	RNO_skm_1.hits	0	65129431	0
gcna	rat	RNO_skm_2.hits	0	41026885	0
gcna	rat	RNO_skm.hits	0	37154959	0
gcna	rat	RNO_spleen_1.hits	7	112500969	0.026	SRR594435
gcna	rat	RNO_spleen_2.hits	1	29882026	0.014	SRR594444
gcna	rat	RNO_spleen.hits	9	108073128	0.035	SRR594426
Figure 4- source data 2 (Sheet 2- Vertebrate expression data)
Gene	Species	File	Hits #	Total spots	FPKM	SRA #
gcna	rat	RNO_testis_1.hits	561	114820645	2.082	SRR594436
gcna	rat	RNO_testis_2.hits	850	40207033	9.011	SRR594445
gcna	rat	RNO_testis.hits	2609	115244483	9.649	SRR594427
gcna	rhesus	MML_brain_1.hits	76	107669551	0.268	SRR594455
gcna	rhesus	MML_brain_2.hits	25	26487487	0.359	SRR594464
gcna	rhesus	MML_brain.hits	24	35066763	0.26	SRR594446
gcna	rhesus	MML_colon_1.hits	13	104824449	0.047	SRR594456
gcna	rhesus	MML_colon_2.hits	23	40229789	0.217	SRR594465
gcna	rhesus	MML_colon.hits	6	23727538	0.096	SRR594447
gcna	rhesus	MML_heart_1.hits	16	109193093	0.055	SRR594457
gcna	rhesus	MML_heart_2.hits	2	36101619	0.021	SRR594466
gcna	rhesus	MML_heart.hits	1	35248042	0.01	SRR594448
gcna	rhesus	MML_kidney_1.hits	11	108637672	0.038	SRR594458
gcna	rhesus	MML_kidney_2.hits	17	40389069	0.16	SRR594467
gcna	rhesus	MML_kidney.hits	4	31891747	0.047	SRR594449
gcna	rhesus	MML_liver_1.hits	10	113094939	0.033	SRR594459
gcna	rhesus	MML_liver_2.hits	14	26700682	0.199	SRR594468
gcna	rhesus	MML_liver.hits	5	28555788	0.066	SRR594450
gcna	rhesus	MML_lung_1.hits	57	112732867	0.192	SRR594460
gcna	rhesus	MML_lung_2.hits	31	32399751	0.364	SRR594469
gcna	rhesus	MML_lung.hits	33	38295330	0.328	SRR594451
gcna	rhesus	MML_skm_1.hits	15	114963857	0.049	SRR594461
gcna	rhesus	MML_skm_2.hits	25	34271487	0.277	SRR594470
gcna	rhesus	MML_skm.hits	0	31199952	0
gcna	rhesus	MML_spleen_1.hits	92	97713278	0.358	SRR594462
gcna	rhesus	MML_spleen_2.hits	57	39812460	0.544	SRR594471
gcna	rhesus	MML_spleen.hits	69	40625316	0.646	SRR594453
gcna	rhesus	MML_testis_1.hits	1368	115441819	4.51	SRR594463
gcna	rhesus	MML_testis_2.hits	396	27804316	5.421	SRR594472
gcna	rhesus	MML_testis.hits	184	28489772	2.458	SRR594454
gcna	xenopus	brain_F.hits	19	36987876	0.198	SRR649392
gcna	xenopus	brain.hits	8	25948239	0.119	SRR579560
gcna	xenopus	brain_M.hits	16	39673858	0.155	SRR649391
gcna	xenopus	heart_1.hits	3	34826248	0.033	SRR649394
gcna	xenopus	heart_2.hits	1	36468389	0.01	SRR649393
gcna	xenopus	heart_3.hits	1	34254676	0.011	SRR579563
gcna	xenopus	kidney_F.hits	23	38280443	0.231	SRR649396
gcna	xenopus	kidney.hits	724	95925803	2.914	SRR579562
gcna	xenopus	kidney_M.hits	2	36696254	0.021	SRR649395
gcna	xenopus	liver_1.hits	3	78825845	0.014	SRR579561
gcna	xenopus	oocyte_1.hits	3612	13802479	101.039	SRR651117
gcna	xenopus	oocyte_2.hits	3951	17737868	86.001	SRR651118
gcna	xenopus	ovary_1.hits	6328	34487948	70.843	SRR943352
gcna	xenopus	ovary_2.hits	5898	37791785	60.257	SRR649400
gcna	xenopus	skm.hits	1	34017261	0.011	SRR579564
gcna	xenopus	testis_1.hits	1270	36715516	13.355	SRR943353
gcna	xenopus	testis_2.hits	1980	37330902	20.478	SRR649399
gcna	zebrafish	eye.hits	23	41246200	0.24	SRR1562528
gcna	zebrafish	liver.hits	59	52047991	0.488	SRR1562530
gcna	zebrafish	muscle.hits	11	45714707	0.103	SRR1562531
gcna	zebrafish	pancreas.hits	116	34528793	1.448	SRR1562529
gcna	zebrafish	spleen.hits	16	38182310	0.18	SRR1562532
gcna	zebrafish	testis_1.hits	1216	17606640	29.782	SRR489488
gcna	zebrafish	testis_2.hits	839	44832788	8.069	SRR1562533

## Sheet: Fig. 4 Accessions
Figure 4- source data 2 (Sheet 3- Accessions for Fig. 4 )
Species	UniProt ID	Evidence for existence	Alternate Accession/SRA files used for assembly
Homo sapiens	Q96QF7	protein level
Mus musculus	none	protein level (this publication)	SRR594409
Bos taurus	none	transcript level	SRR1000689
Gallus gallus	F1NPT3 (partial)	transcript level	SRR594508, SRR594517, SRR594526
Danio rerio	A8KC51	transcript level
Drosophila melanogaster	Q9W554	protein level
Caenorhabditis elegans	Q23462	protein level (this publication)
Schmidtea mediterranea	none	transcript level (this publication)	SRR1302103, SRA030605, SRX554891
Hofstenia miamia	none	transcript level	SRX503688-89
Hydra vulgaris	T2M7F9_HYDVU	transcript level	SRR922615
Amphimedon queenslandica	I1GBS9_AMPQE	transcript level	SRR1513978
Salpingoeca rosetta	F2U2Q6	transcript level	SRR100049-SRR100066
Schizosaccharomyces pombe	O42953	transcript level
Neurospora crassa	Q7S3H9	transcript level
Dictyostelium discoideum	Q54JE2_DICDI	transcript level
Chlamydomonas reinhardtii	none	transcript level	Cre01.g003700
Arabidopsis thaliana	Q9LDT3	protein level
Ectocarpus siliculosis	D7G0U3_ECTSI	transcript level	Esi0042_0003
Emiliania huxleyi	R1E9K5_EMIHU	transcript level	SRR1300234, SRR1300235, SRR1300236, SRR1300282-SRR1300289
Bigelowiella natans	none	transcript level	jgi|Bigna1|69548_fgenesh1_pg.9_#_143; SRR1300405-6, SRR1300357-9, SRR1296871
Naegleria gruberi	D2VSR1_NAEGR	predicted protein	SRR1299159 (related species N. fowleri used to confirm gruberi)
note: for proteins that are not annotated, we de novo assembled the transcripts from RNA seq. See next sheet.

## Sheet: Fig. 4 Transcripts assembled
Figure 4- source data 2 (Sheet 4- Transcripts assembled from RNAseq)
Species	Transcript assembled from RNAseq
Mus musculus	>GCNA_mouse_GGGCAGAAAAGGCGGGAACACGTCAGTTCCCATGGTCCCTGGGGGCACTGCCCTATAAAAGGCGCGGGGCGCGCGCGCCCATTTTAGACCGCTCGGGGAGCCGTTGGCGGTTGAGACCTTCTGCCAGGCCAGATCAGACCGGACCAGACGCGGACCCGGACACGGGAGAACAGTTATTTTCTGAACATGGATTCAGGCAGCAGCAGCAGCAGCAGTAGCAGTGGCAGCAGCAGTGGCAGCTGCAGCACCAGTGGCAGTGGCAGCACCAGTGGCAGCAGCACCACCAGCAGCAGCAGCAGCAGCAGCAGCAGCAGCAGCAGCAGCAGCAGCAGCAGCAGTAAAGAATACATGCCTGAACTGCCAAAACAGAGAAAGGCTAGCTGTGTC…
Bos taurus	>BTA_GCNA_GCCAAATTCATAGCCGCAAAAATTTGAATCTGCCTGGTGAACACACTGATAGTTGCTCGGGACCTTGCACGCCATCCACTTGTCTGAGGAGAGCAGCGATTGACTAGGCCAGAGGCTGCAGAAGCAGATGTGGACATGTCCAAAGAAGGGGTTGACGGTTTGAAGACCAAGGATGATAAATGTCCCATTATTACTGTGGACTCAAACAGTGATGAAGATCCTGACTGCTATATAACTGGAGTGAAGATGAAGATCAACAACGTCAGCTACGTGGTGATTGACTCAGACTCTGATAATGAATACATCCCTGTGAGAAAGAAACCTAAGATACGTGAAATGAGACGCAAAGGTAAGAGTCAGAAAGTGTCTGATACTAAGAAGCAGCTGAT…
Gallus gallus	>GGA_GCNA_CCAGTTTTAGCAAAAATGAAAACTCCTAAATCAGTCTCCAAAAAGGAGGATTCAAGTTTGAAGGACTTCATCAACGACTCGATGGATGATTTCTTCTTGGACTTTAAAATGAAAAAGAGCACAACAAAGAAGGCACCAAAAGATCATCTGACCCCAAAGAAGCTGATGACTTCAGAGAAGGAAAATGCTGGCTCCAAAGAGCTGCAGTATCCAGAGGTTCTGAGTGACACGGATGATTCCGTGTTTGTGGACAGCCCCTGGCAGGAATACCGACATAGAGGAGTGAAGGACCTGAAAGAGAGTTGGAAGTGCCTAAAAGTGCCACCTCCACAAAATGGGAAAGAATCGGCAGCCAGAGGGAGTCCGGGCTTCCTTGCTGGAAGGGCAGA…
Species	Transcript assembled from RNAseq
Schmidtea mediterranea	>Schmidtea_GCNA_GAAATCTATATAAATCTTATATGCATTCTTATCCAGTATTTCAAAAAAATTAATTTCCACCACTCTAATGTATGAAAATGAAGAAGATTTGTTTTCAAATGATGATGGAACATTTAGCGATTCCTTAAGCACAACATCGATAGAAATTCCATCTTTTTTAAAAACCCCAATCAATACAAAATGTCAGCCATCACAATTAGCTCAAGGATTAACAGTGAAAAAGTCCAATCATCAAACTGATAAACTACATGATATTTTGCCACCTAAATTAGCTTCAGATAATGAATTGAATATTGAGAAGAAAATCGAATCCTTAAATGACTCATTTGGTGCTCTTATTGTTGACAATAAAATAGAATTAGAAAATTCAATTAAAAATAAGA…
Hofstenia miamia	>Hofstenia_GCNA_TCGGAGTTTAATTAGCATTCTACTTCGCCACATCGGTGATAAAAAATTAATTTATGTCATTGTTTCAACTGGAATTATAGCTGTATATCACATGTCGAGTCCGGAACTCTTCGAGGACTACCTATCCGATGATTCTTCAGAGAATGAAGTCGTAAACTCCGATGAATACGATTCTGATGATGATGTTGTATATTCCTCCGATGATTATGCTAAAAGCTATTCCGGTGAAAATGGTGGTCTCATACTGAAAACCATCAATCTAAAACCAAATGGAGACGGTTGGTATTCTGATGAAGTATTCGTCGCTCCATCTTCTGTAGATGAGAGTTCTGTATGCTACCTCAAAGATAGTGATGACGATCACAACTGCAATGATGAGGTAT…
Hydra vulgaris	>Hydra_GCNA_CTGAAACTTTTTAGTCCCTGTGTAATAAGAAAATAGAAATTAATTCTTAAAACATGGAGCATGATGTTAGACAAATTTTAATAGAATTTTCTCAAAAGTTGAACTTTGAAAATGTGAATGATTTTATTAATACTGCAGAGGAAATTAAAGAAATGCATATCACTATGGATTGTTTTGATTGTAAAGCTTCTCAAAATATCTTTTTAAGTTTAAAAACGCATCCCATTAATTTAGAAGATGAATATGGAAAAGGAGATGTTGTTAATGTAAAAAATGATTTTGAAAAAGTAGATTTTATTAATGCAAAAAATGAGCCAGGAAAAGCACACTCTATTTATGCAGCAGGTAAGCTTGAAGAAAAGCATAGTTCTCTGGATTCTACTTTAT…
Species	Transcript assembled from RNAseq
Amphimedon queenslandica	>Amphimedon_GCNA_ CAAAAGTGGGATTGCAAAAGATAAAATGAATAAAGCAGACGAGCTTTGGAGTTTTCTAGCTTATTTGGAAGAGAGGGGCTGGATATCATTTAGAGTTTCTTCCAAGTTTCTTCAAAAGCAGGTTCAAGATTGGCCTAAGGTCCTAAATAAAGAAAACGACCATTTAATTCCTAATGAATCTCCTCTGAATGAGGAAGCCCCTCCTATTAGTAATCCTAATTATGATTATCATTATAATACTGTCTCTTCTACTCCAAATGAACTCAGTGAGTCATCTCCTAATAAACATAATTCTCTAGTAATAGCACCTTTACTGATGACCAATCCTCTCCATTAATAAATACACCTGCAATGAATCAATCCAATGATGATGATGTACGA…
Salpingoeca rosetta	>Salpingoeca_rosetta_GCNA_GCGAAAAATTTGAAATTGGTGTGGGAGATGGCGGACGTTGTGGAGGTGTTTCGGGAGGCGTGCGAGCGCTTTGGCTGGAGCAAGTATGCCAGCATCCAGGCGGCGCTCACCCAGCTGGCCCGGGATACGGCATCAGGCAAACCCACGCATGTGCGGGGAGCCAGCAGTTGTAGCGACAAGGAAAACGGAGTCACTGGTAATGGTGCGGACGTGGGGCCGAAAGAGGCCCACAACAAACACTTGACTCAGCCGAGAAGGAGAAGCTCGGCAGTTGGCGGAAGGGACCTGCGATCACGCCTGCGTCGCCGCAGCCACTTTGTGCACGTGCGCCAGGAAGAGCTTGAGCAGCTGAGGATGGAGGACGGCTGGCAGA…
Species	Transcript assembled from RNAseq
Emiliania huxleyi	>Emiliania_GCNA_CGCAAATGCGACTTGAAGCAGCCCAAGCCGCACACCGCCGCCCGCCGGTGCCAGAGCTCTGCTGCTCAGCCGCCTGCCGCGGCCAGCTTCTTCGCGTCACAGCGGAGCGCGACTCGCTGCTCGCGCAGCTCCGCGCGCTCGGCGTTGAACCGTTCGCCACGCCGGGCGACTTTGCGTTTGGGCCTTGCTGCTTCGAGTGTTGCGAGGAAGAGGCGGCTGCGCCGCACGCAATCGATGCCGACGACGCTCCAGCATCGGCCGCCGAGCCTCTCTCGGCCCCCTCGTCTCCCTCTGCGTCGCAAGCTTCGCCGGCCTCGTCGCCCGTGTTGGTGTCTCGGGCAAGGCGCGTCACGCATGGGCGGCGGAGGGCCGTGGTCTCCGGC…
Bigelowiella natans	>Bigelowiella_natans_GCNA_CGCACAACTCAAAATCAATGAAGGTAACCCGGTTTGTTTAAAATGAAGAAGGAAGATGGTATCCTAAGGAATGTTTTTTCTTACGGGAAAACAGATCGATAGCCTCGTGAGGAAACGGGTAACTTTTGTCGTCGACAACTTCCGCTATGAAGCAGAAGTCCTCGACGTTAAAGATTCCGAGAATCCAGAAGTAAAACTCTTTTACATAAGACGCCAAGACGAGGATGATGAGACGGAATGGTTAGGAATAAATCTGGATTCAAAAATGTTTAGCGATGAATATGGTCACTTATTTTCATTCGAAGTTATTTCCGGGGAAAGAGCTAAACCTCAAGATTTTGATGGAGAGAAATACGACGAAGAAAACTCCATT…
Species	Transcript assembled from RNAseq
Naegleria gruberi	>Naegleria_fowleri_GAGTTTTTCCTCGTGATGATGATGATGAGGCTCCTCTTCCTCGGTACGATCCTCTGCCCCGACTGTTTCCTCTTGATGATGAAGAACGGGATTCAGAAGATGAATACATTTTTTATAGTCATCTTATATTTGTTTTATTTATATTCATCAAATTAGACTTCCTGGTTTGTGAGGGTTGATGGTTGAAGGTGAAGAGCAACAATTAGAGTTCTAACACACGCTTATCGTGATGTGCGGAATGATCGTTGCCGTTATTTTGAGTCATTTGACCGTTACACAAAGTTGGCGCCTCAAAAATTAAAAAAAAAATTTAAAATCCAATAATAACCAATGTTGGATATCCATCATCATTCTCCACAACAATATGAAGCCACTCACCA…
